# Supplementary material for: Genome-wide detection of positive and balancing signatures of selection shared by four domesticated rainbow trout populations (Oncorhynchus mykiss)
Source: Genet Sel Evol. 2024 Feb 22;56:13. doi: 10.1186/s12711-024-00884-9 (PMC10882880; doi:10.1186/s12711-024-00884-9)
Supplement: Supplementary file 2 — Additional file 2: Table S1. Shared signatures of selection between the French lines (LB, LC and SY) and the American pooled population (HA) detected by the XP-EHH statistics. Table S2. List of ROH islands for the LB population. Table S3. List of ROH islands for the LC population. Table S4. List of ROH islands for the SY population. Table S5. List of ROH islands for the HA population. Table S6. List of significant signatures of selection identified by iHS for the LB population. Table S7. List of significant signals of selection identified by iHS for the LC population. Table S8. List of significant signals of selection identified by iHS for the SY population. Table S9. List of significant signals of selection identified by iHS for the HA population. Table S10. iHS and ROH values per population within the nine overlapping regions detected among the four populations. Table S11. List of the 253 genes included in the nine shared genomic regions. In bold, genes identified as linked to domestication in the literature. Table S12. List and functions of the 17 genes annotated in the three homozygous regions (chr2_a, chr2_c and chr15_a) shared by the four rainbow trout populations, and the 15 genes in the six other regions previously identified in the literature as signatures of selection [159, 166–183]. Table S13. List of the heterozygous regions (i.e., large regions without ROH) for the LB population. Table S14. List of the heterozygous regions (i.e., large regions without ROH) for the LC population. Table S15. List of the heterozygous regions (i.e., large regions without ROH) for the SY population. Table S16. List of the heterozygous regions (i.e., large regions without ROH) for the HA population. Table S17. List of the 29 genes included in the four heterozygous genomic regions. Table S18. Percentage of protein homology between rainbow trout and nine other vertebrate species for the genes annotated in the heterozygous chr10_a, chr13_a, chr19_a and chr19_b regions. [file 12711_2024_884_MOESM2_ESM.xlsx]

## Sheet: S1. XP-EHH FR vs HA
Additional file 2 Table S1. Common signatures of selection between French lines (LB, LC and SY) and the American pooled population (HA) detected by XP-EHH statistics.
Chromosome	Start (Mb)	End (Mb)	Size (kb)	-log(p-value) (LB vs HA)	-log(p-value) (LC vs HA)	-log(p-value) (SY vs HA)
1	76.14	77.13	990	4.34	4.52	5.15
1	83.16	84.15	990	5.27	5.02	4.66
2	47.98	48.97	990	6.66	7.33	7.55
3	39.55	40.54	990	5.34	6.13	7.17
3	53.53	54.51	980	5.64	5.81	5.94
3	55.88	56.87	990	5.76	6.17	5.90
4	31.44	32.43	990	5.58	5.78	5.83
5	72.47	73.46	990	7.80	7.84	7.48
6	8.48	9.27	790	4.32	4.95	5.33
7	41.39	42.38	990	5.61	5.72	5.40
8	17.03	18.02	990	4.26	4.64	4.49
8	35.86	36.88	1020	5.14	4.75	5.11
8	43.30	44.29	990	4.07	4.10	4.48
9	22.83	23.82	990	5.55	6.02	5.63
9	32.09	32.96	870	6.32	6.37	7.79
10	38.29	39.28	990	6.50	7.22	7.29
10	50.69	51.63	940	5.31	5.02	5.67
10	53.15	53.98	830	5.01	4.78	5.66
11	30.36	31.35	990	4.94	5.49	6.41
11	70.97	71.59	620	5.00	4.48	5.34
15	25.33	26.32	990	4.25	4.63	4.54
17	21.04	22.03	990	4.74	4.94	5.86
17	45.28	45.94	660	5.35	5.98	5.99
17	48.57	49.55	980	4.32	4.28	4.81
18	21.38	22.37	990	6.98	6.15	7.60
18	30.32	31.31	990	5.78	5.73	6.42
19	60.04	60.57	530	5.13	5.11	5.47
20	11.29	12.86	1570	5.31	5.40	4.55
21	36.39	37.38	990	6.27	7.09	7.97
21	43.71	44.42	710	5.73	4.68	4.73
22	29.95	30.94	990	5.35	5.44	5.06
23	40.32	41.31	990	6.80	6.67	7.84
28	26.39	27.36	970	5.88	5.98	7.04
32	14.60	15.59	990	4.79	5.12	6.20
		Total size:	32.26 Mb

## Sheet: S2.LB_ROH
Additional file 2 Table S2. List of ROH islands in the LB population.
Population	Region	Chromosome	Start (bp)	End (bp)	minimal number of individual with a ROH	maximum number of individual with a ROH	Size (kb)	Number of SNP
LB	1	1	37915678	38653572	37	45	737.894	165
LB	2	1	64617073	67098816	34	51	2481.743	875
LB	3	2	23868185	32219683	31	42	8351.498	2708
LB	4	2	35239000	39193247	30	41	3954.247	1436
LB	5	2	42888093	46664330	30	41	3776.237	1375
LB	6	2	51143497	54700249	31	37	3556.752	1079
LB	7	2	63944992	65345099	31	37	1400.107	502
LB	8	2	88464243	91540049	30	49	3075.806	1111
LB	9	3	45560871	48398441	36	45	2837.57	1067
LB	10	5	10663782	12345014	31	64	1681.232	485
LB	11	5	19169399	21484242	31	41	2314.843	520
LB	12	5	29736388	30493510	30	43	757.122	294
LB	13	5	64653370	66620509	37	43	1967.139	929
LB	14	5	74156520	74930479	37	38	773.959	225
LB	15	5	75227937	76772085	36	38	1544.148	633
LB	16	5	77637068	78580579	38	39	943.511	289
LB	17	5	78908668	79959615	37	39	1050.947	322
LB	18	5	80749779	82975103	30	40	2225.324	453
LB	19	5	84432804	86254702	31	38	1821.898	535
LB	20	6	53274844	53813409	31	35	538.565	130
LB	21	6	65163997	76578486	30	59	11414.489	4065
LB	22	6	77041039	78317185	32	38	1276.146	253
LB	23	7	29841587	31209238	30	37	1367.651	333
LB	24	8	32451587	32587340	30	35	135.753	47
LB	25	8	32761898	34956105	31	37	2194.207	683
LB	26	8	62506977	63014982	40	47	508.005	234
LB	27	9	8252372	13489877	33	43	5237.505	692
LB	28	9	29076329	29510373	33	35	434.044	120
LB	29	9	31109664	31862453	55	59	752.789	247
LB	30	9	34949838	35704590	34	47	754.752	228
LB	31	9	52582826	53032303	31	36	449.477	160
LB	32	10	5451635	6139194	31	36	687.559	55
LB	33	10	50776636	53365759	30	36	2589.123	883
LB	34	11	43123000	48711819	30	49	5588.819	1675
LB	35	11	61716395	70261960	30	42	8545.565	2640
LB	36	12	57966286	59311318	32	43	1345.032	356
LB	37	14	15375155	19190398	36	44	3815.243	1351
LB	38	14	19466883	19976523	40	41	509.64	222
LB	39	15	15087848	16449713	31	35	1361.865	509
LB	40	15	32049708	32580608	42	43	530.9	98
LB	41	15	38695870	39569031	40	41	873.161	72
LB	42	16	1504245	3678601	30	39	2174.356	95
LB	43	16	42985788	45785712	30	40	2799.924	998
LB	44	16	49865814	50582277	35	36	716.463	247
LB	45	16	63726217	64314707	34	37	588.49	93
LB	46	16	66926376	67673082	30	57	746.706	167
LB	47	17	24215328	25322318	30	45	1106.99	328
LB	48	17	82153140	82704497	31	40	551.357	152
LB	49	17	87983251	88139239	30	36	155.988	11
LB	50	18	18826706	20180178	31	38	1353.472	332
LB	51	18	25177973	26162836	30	39	984.863	333
LB	52	18	29549416	31410069	35	41	1860.653	476
LB	53	20	373366	1072011	32	38	698.645	159
LB	54	20	2151687	2804146	33	39	652.459	92
LB	55	21	19855594	21023455	30	39	1167.861	463
LB	56	21	31909814	32413419	43	44	503.605	164
LB	57	21	37885508	39928412	31	38	2042.904	642
LB	58	21	43027431	43882400	31	35	854.969	254
LB	59	21	45487498	49870381	30	42	4382.883	1552
LB	60	22	21804075	22982060	32	47	1177.985	275
LB	61	23	39969222	40528756	33	36	559.534	182
LB	62	24	10444152	12297872	30	39	1853.72	628
LB	63	24	24661089	25610409	30	41	949.32	243
LB	64	24	31124998	34541321	30	45	3416.323	371
LB	65	25	33619515	37004465	30	36	3384.95	891
LB	66	27	1001200	2456970	34	61	1455.77	346
LB	67	27	3699748	8547295	30	35	4847.547	1786
LB	68	27	40111377	40708890	30	36	597.513	79
LB	69	28	98155	4706304	30	37	4608.149	1229
LB	70	28	18883939	20780653	33	46	1896.714	727
LB	71	31	19400510	21982123	30	44	2581.613	731
LB	72	32	10404596	11307753	36	48	903.157	88

## Sheet: S3.LC_ROH
Additional file 2 Table S3. List of ROH islands in the LC population.
Population	Region	Chromosome	Start (bp)	End (bp)	minimal number of individual with a ROH	maximum number of individual with a ROH	Size (kb)	Number of SNP
LC	1	1	18469187	18556036	23	31	86.849	29
LC	2	1	54787315	55126490	26	27	339.175	91
LC	3	1	55590744	57183606	23	28	1592.862	370
LC	4	2	23970894	26816036	24	34	2845.142	957
LC	5	2	46241786	48995566	25	29	2753.78	835
LC	6	2	54520562	57077054	24	29	2556.492	788
LC	7	2	63332310	64160328	23	28	828.018	267
LC	8	2	70751696	71349680	32	45	597.984	259
LC	9	2	86992445	89342463	26	29	2350.018	740
LC	10	2	101439423	102308529	29	34	869.106	60
LC	11	3	7539334	8248546	25	33	709.212	68
LC	12	3	10830965	11638872	23	31	807.907	166
LC	13	3	11951130	12556060	23	27	604.93	170
LC	14	5	9110690	11424181	24	34	2313.491	642
LC	15	5	29287381	32988836	23	42	3701.455	1352
LC	16	5	83099381	83690115	27	30	590.734	106
LC	17	5	85849888	87377080	23	38	1527.192	377
LC	18	6	18416503	19016941	27	29	600.438	224
LC	19	6	51864705	52926644	25	37	1061.939	245
LC	20	6	68381523	70715726	25	31	2334.203	749
LC	21	6	71516911	73909056	23	28	2392.145	790
LC	22	7	81047629	81961623	24	30	913.994	112
LC	23	8	25298392	27085347	24	30	1786.955	538
LC	24	8	36963617	37700315	24	29	736.698	350
LC	25	9	10691053	11297442	24	27	606.389	67
LC	26	9	17567012	17583148	26	27	16.136	4
LC	27	9	34949838	35680914	28	36	731.076	218
LC	28	9	53323436	53997981	34	38	674.545	194
LC	29	10	28944930	29510233	39	41	565.303	169
LC	30	10	31990087	33246920	23	44	1256.833	433
LC	31	11	22545973	24072616	24	29	1526.643	517
LC	32	11	24829129	25450315	29	32	621.186	281
LC	33	11	26668393	27926206	23	32	1257.813	314
LC	34	12	6865277	7531151	23	28	665.874	40
LC	35	12	25698140	27021366	24	27	1323.226	576
LC	36	12	56481044	59482979	23	27	3001.935	977
LC	37	12	63357961	63898222	23	27	540.261	196
LC	38	12	83932712	85216318	23	28	1283.606	120
LC	39	14	14543801	15756807	23	42	1213.006	520
LC	40	15	65174	907980	26	28	842.806	77
LC	41	15	36088756	42530378	23	49	6441.622	1198
LC	42	16	34508344	35807654	25	37	1299.31	357
LC	43	16	41886939	43022516	25	30	1135.577	475
LC	44	16	60469657	61015644	23	27	545.987	178
LC	45	16	63207327	64133566	23	30	926.239	89
LC	46	16	65006965	66602606	26	30	1595.641	309
LC	47	17	26041970	27178342	24	27	1136.372	342
LC	48	17	80387883	80906573	24	28	518.69	153
LC	49	20	18757371	19826284	23	27	1068.913	734
LC	50	20	31703904	33296665	24	28	1592.761	286
LC	51	20	35397378	36585363	24	31	1187.985	263
LC	52	20	37055019	38346960	23	29	1291.941	96
LC	53	20	39349819	40137287	23	33	787.468	81
LC	54	23	18063822	19340194	23	27	1276.372	432
LC	55	23	29507059	30042661	23	27	535.602	99
LC	56	23	35795558	36391079	34	34	595.521	124
LC	57	24	171798	1063549	29	32	891.751	328
LC	58	25	68959	1242984	23	29	1174.025	187
LC	59	27	41679916	42408578	23	44	728.662	78
LC	60	28	10534860	12236153	23	28	1701.293	630
LC	61	28	22405654	30421569	23	51	8015.915	2267
LC	62	29	3863667	5342193	26	34	1478.526	347
LC	63	29	7986739	9001851	26	34	1015.112	300
LC	64	30	10089175	10198495	24	29	109.32	34
LC	65	30	37285302	37901325	24	27	616.023	177
LC	66	31	8959147	9930253	23	33	971.106	138
LC	67	32	22259341	35747505	24	47	13488.164	4242
LC	68	32	36554175	41756527	23	48	5202.352	445

## Sheet: S4.SY_ROH
Additional file 2 Table S4. List of ROH islands in the SY population.
Population	Region	Chromosome	Start (bp)	End (bp)	minimal number of individual with a ROH	maximum number of individual with a ROH	Size (kb)	Number of SNP
SY	1	1	23895660	32299299	3	6	8403.639	3260
SY	2	1	35808355	39950479	3	6	4142.124	1147
SY	3	1	45482533	49510181	3	6	4027.648	1216
SY	4	1	54017951	57303744	3	6	3285.793	810
SY	5	1	58942450	61925147	3	6	2982.697	915
SY	6	2	21182038	28710841	3	5	7528.803	2380
SY	7	2	41451015	42393208	3	5	942.193	371
SY	8	2	43225731	44717729	3	5	1491.998	556
SY	9	2	46241786	50906815	3	5	4665.029	1175
SY	10	2	85891565	86780092	4	5	888.527	263
SY	11	2	88464243	89603730	3	5	1139.487	374
SY	12	2	101432468	102733482	3	8	1301.014	84
SY	13	3	11175849	15517816	3	5	4341.967	1124
SY	14	3	64957197	69579063	3	5	4621.866	1313
SY	15	4	40360460	42434297	3	5	2073.837	140
SY	16	5	14805124	15503745	3	5	698.621	166
SY	17	5	28983031	34965161	3	5	5982.13	2318
SY	18	5	47622053	57519989	3	6	9897.936	5020
SY	19	5	59636687	64690829	3	5	5054.142	2473
SY	20	5	90605360	91442046	3	5	836.686	100
SY	21	6	51430708	52432183	3	5	1001.475	206
SY	22	6	70848486	78233333	3	8	7384.847	2281
SY	23	7	32384619	33973127	3	7	1588.508	294
SY	24	7	74888980	78923440	3	8	4034.46	1075
SY	25	7	79641828	84848798	3	5	5206.97	550
SY	26	8	20285974	26029716	3	5	5743.742	2096
SY	27	8	34140673	41290630	3	5	7149.957	2587
SY	28	8	42291532	50786152	3	6	8494.62	3072
SY	29	8	52087401	65601888	3	7	13514.487	5243
SY	30	9	29987835	30587507	4	6	599.672	193
SY	31	10	6853184	7485838	3	6	632.654	51
SY	32	10	8877026	10508018	3	5	1630.992	283
SY	33	10	22918523	24879369	3	6	1960.846	695
SY	34	10	44695272	47686380	3	5	2991.108	1026
SY	35	10	51966084	53804053	3	5	1837.969	610
SY	36	11	86726	4901641	3	5	4814.915	269
SY	37	11	26532001	30308576	3	5	3776.575	1109
SY	38	11	44489537	60798881	3	5	16309.344	6106
SY	39	11	63431857	67919727	3	5	4487.87	1408
SY	40	11	70138980	81333617	3	7	11194.637	1793
SY	41	12	20008729	31986993	3	5	11978.264	4608
SY	42	12	57365548	59104178	3	5	1738.63	449
SY	43	12	69516187	76526432	3	7	7010.245	2624
SY	44	13	29905169	31339595	3	7	1434.426	451
SY	45	15	30438939	32222297	3	6	1783.358	543
SY	46	15	38959362	41200349	3	5	2240.987	250
SY	47	15	51305330	52125686	4	5	820.356	187
SY	48	16	36350628	37003116	5	6	652.488	107
SY	49	16	77181969	78523820	3	5	1341.851	112
SY	50	17	22120475	29648519	3	8	7528.044	2212
SY	51	19	19019082	20918714	3	5	1899.632	537
SY	52	20	16186428	17452113	3	5	1265.685	858
SY	53	20	18757371	20293219	3	5	1535.848	1018
SY	54	21	28948774	37816640	3	5	8867.866	2699
SY	55	22	21748790	23146080	3	5	1397.29	373
SY	56	22	37016900	39652050	3	5	2635.15	528
SY	57	23	16328186	19957220	3	5	3629.034	1161
SY	58	23	38984762	40528756	3	5	1543.994	497
SY	59	23	40899442	44105946	3	6	3206.504	889
SY	60	23	54317250	56040751	3	6	1723.501	337
SY	61	23	57777070	58647026	5	9	869.956	55
SY	62	24	476990	1420878	3	5	943.888	482
SY	63	24	9662109	10496574	3	5	834.465	301
SY	64	25	68959	6563063	3	8	6494.104	1824
SY	65	25	9865509	24852669	3	7	14987.16	4786
SY	66	27	210674	6149283	3	6	5938.609	1734
SY	67	27	30192769	31260897	3	5	1068.128	182
SY	68	28	38517	2751235	4	8	2712.718	687
SY	69	28	5844860	7273036	3	5	1428.176	331
SY	70	29	56625	16568506	3	7	16511.881	4712
SY	71	30	24902128	46284262	3	6	21382.134	6368
SY	72	31	20141654	32686976	3	5	12545.322	3176
SY	73	31	32948668	35680134	3	6	2731.466	1143
SY	74	31	39279227	44004600	3	9	4725.373	1184
SY	75	32	45405	1658695	3	5	1613.29	137
SY	76	32	12150296	13844481	3	5	1694.185	256

## Sheet: S5.HA_ROH
Additional file 2 Table S5. List of ROH islands in the HA population.
Population	Region	Chromosome	Start (bp)	End (bp)	minimal number of individual with a ROH	maximum number of individual with a ROH	Size (kb)	Number of SNP
HA	1	1	37988601	38642023	8	14	653.422	143
HA	2	1	53916827	58055002	8	15	4138.175	1094
HA	3	2	12832830	14875197	9	13	2042.367	72
HA	4	2	43376979	46489122	8	19	3112.143	1094
HA	5	2	47110687	48088345	8	18	977.658	291
HA	6	2	48401649	49696799	8	13	1295.15	301
HA	7	3	1301525	6150920	8	20	4849.395	223
HA	8	3	38383412	39266896	9	14	883.484	212
HA	9	4	65560	2087943	9	19	2022.383	531
HA	10	4	3634878	4810490	8	14	1175.612	148
HA	11	5	72370519	73022603	8	13	652.084	166
HA	12	5	79977317	81414409	8	15	1437.092	264
HA	13	5	81863412	83661029	8	14	1797.617	327
HA	14	6	41160543	45917413	8	17	4756.87	1595
HA	15	7	5214022	6720549	12	12	1506.527	40
HA	16	7	33169838	33973127	9	14	803.289	73
HA	17	7	36511838	37538941	9	15	1027.103	278
HA	18	8	38894006	41290630	9	19	2396.624	895
HA	19	8	42291532	45158017	8	17	2866.485	927
HA	20	9	30770572	31684404	9	14	913.832	308
HA	21	9	31951193	33408418	8	19	1457.225	386
HA	22	9	35854387	36685434	8	17	831.047	199
HA	23	10	50464943	52604109	8	20	2139.166	920
HA	24	11	38532676	39272112	8	14	739.436	132
HA	25	12	57214342	60069285	8	19	2854.943	907
HA	26	13	30346169	31268540	8	12	922.371	261
HA	27	13	52277423	65387397	8	20	13109.974	486
HA	28	14	239379	2366736	8	16	2127.357	489
HA	29	15	38645655	41818766	8	16	3173.111	366
HA	30	16	29701986	32368999	8	13	2667.013	927
HA	31	17	14454618	21290705	11	20	6836.087	270
HA	32	17	35959531	39693611	8	17	3734.08	1352
HA	33	17	43066965	44631467	8	15	1564.502	301
HA	34	17	45039983	46086370	8	14	1046.387	547
HA	35	18	5443588	13449480	9	20	8005.892	283
HA	36	18	29849523	31219788	8	14	1370.265	320
HA	37	19	3343276	7734257	17	20	4390.981	164
HA	38	19	8511147	10171555	12	20	1660.408	98
HA	39	19	23019183	24710996	8	16	1691.813	632
HA	40	20	40489189	41092944	8	13	603.755	34
HA	41	21	10582777	17462095	8	20	6879.318	289
HA	42	21	33646369	36275074	8	18	2628.705	531
HA	43	22	21813326	22946247	8	17	1132.921	255
HA	44	23	10202503	12528117	8	17	2325.614	354
HA	45	25	68959	2064779	8	13	1995.82	435
HA	46	25	2448285	3759251	8	15	1310.966	385
HA	47	26	6899534	10859628	8	14	3960.094	236
HA	48	26	39757066	50852419	9	20	11095.353	514
HA	49	27	210674	1501648	8	17	1290.974	122
HA	50	28	38517	1473516	8	20	1434.999	241
HA	51	29	2166230	2825468	8	12	659.238	80
HA	52	30	43460572	46284262	8	20	2823.69	919
HA	53	31	41362245	42229571	9	15	867.326	188
HA	54	32	36854957	41756527	9	20	4901.57	433

## Sheet: S6.LB_iHS
Additional file 2 Table S6 List of significant signals of selection identified by iHS in the LB population.
Population	Chromosome	Start (bp)	End (bp)	SNP number	mean(log(p-value))	max(log(p-value))	number of extreme SNP	mean(log(p-value)) of extreme SNP
LB	1	31100000	32000000	334	0.44	4.082	1	4.082
LB	1	69800000	70700000	254	0.476	4.529	1	4.529
LB	2	23000000	25000000	592	0.561	4.562	7	3.624
LB	2	25600000	29300000	956	0.762	8.593	22	3.751
LB	2	30700000	32300000	372	0.935	4.402	16	3.208
LB	2	64200000	66400000	585	0.649	5.366	4	3.679
LB	2	69700000	72000000	770	0.608	4.083	3	3.064
LB	2	88900000	89800000	191	0.553	4.817	1	4.817
LB	3	23400000	24300000	421	0.772	4.36	7	3.826
LB	3	30500000	31400000	275	0.46	5.797	1	5.797
LB	3	71500000	72400000	151	0.418	4.041	1	4.041
LB	4	1100000	2200000	259	0.319	6.444	4	4.715
LB	4	28900000	30300000	334	0.474	6.415	3	4.433
LB	5	10700000	11600000	146	0.463	4.216	1	3.216
LB	5	27300000	28200000	189	0.449	7.784	1	7.784
LB	5	69300000	70600000	553	0.297	5.681	2	4.703
LB	5	84300000	85200000	274	0.274	4.522	1	4.522
LB	6	40200000	41100000	251	0.47	5.05	1	5.05
LB	6	62300000	64900000	762	0.595	5.647	13	3.563
LB	6	67800000	69900000	631	0.801	5.044	17	3.642
LB	6	70400000	72100000	452	0.699	4.96	8	3.848
LB	8	14500000	15400000	252	0.53	5.093	1	5.093
LB	8	30700000	32900000	644	0.857	4.102	30	3.54
LB	8	35000000	36400000	391	0.873	4.211	12	3.431
LB	8	45200000	46400000	428	0.674	4.234	2	3.757
LB	9	50700000	51600000	257	0.309	4.357	1	4.357
LB	10	29500000	30400000	242	0.339	5.795	1	5.795
LB	11	24900000	25900000	328	0.721	4.361	13	3.713
LB	11	49600000	52700000	1065	0.645	4.264	11	3.403
LB	11	60100000	61000000	295	0.587	4.652	1	4.652
LB	11	67200000	68100000	206	0.672	5.163	1	5.163
LB	15	17500000	18400000	271	0.601	4.402	1	4.402
LB	16	44100000	47000000	697	0.341	9.835	16	4.22
LB	16	47800000	48700000	295	0.302	4.235	1	4.235
LB	17	24000000	24900000	248	0.61	4.185	1	4.185
LB	20	6100000	9400000	1067	1.55	4.569	84	3.444
LB	20	10500000	16500000	2590	1.722	6.439	506	3.749
LB	20	19100000	20100000	770	1.462	4.452	50	3.315
LB	20	34100000	35100000	303	0.721	4.217	3	3.755
LB	21	29500000	30500000	321	0.474	7.5	2	5.374
LB	22	16000000	17700000	620	0.737	8.028	14	3.968
LB	23	17100000	18900000	504	0.867	4.16	20	3.402
LB	23	30500000	32400000	559	0.784	5.559	11	3.529
LB	24	7000000	7900000	221	0.334	5.444	1	5.444
LB	24	11300000	12800000	314	0.652	18.532	2	11.361
LB	26	34400000	36300000	591	0.71	4.326	4	3.493
LB	27	5400000	6400000	359	0.749	10.307	2	6.678
LB	27	6600000	10300000	1215	0.795	4.006	26	3.362
LB	27	12100000	15900000	1222	0.77	5.761	57	3.658
LB	27	34200000	35100000	84	0.232	6.427	1	6.427
LB	28	30200000	31100000	293	0.384	6.502	1	6.502
LB	29	19200000	20100000	298	0.315	4.433	1	4.433
LB	30	31500000	32400000	227	0.511	5.874	1	5.874
LB	31	16100000	17000000	174	0.572	4.006	1	4.006
LB	31	39900000	40800000	152	0.249	4.035	1	4.035

## Sheet: S7.LC_iHS
Additional file 2 Table S7. List of significant signals of selection identified by iHS in the LC population.
Population	Chromosome	Start (bp)	End (bp)	SNP number	mean(log(p-value))	max(log(p-value))	number of extreme SNP	mean(log(p-value)) of extreme SNP
LC	1	17900000	18800000	276	0.489	8.041	1	8.041
LC	1	34200000	35100000	211	0.321	4.113	1	4.113
LC	1	66100000	67000000	214	0.645	6.645	1	6.645
LC	2	23200000	24500000	391	0.558	4.492	4	3.633
LC	2	27000000	27900000	225	0.256	4.501	1	4.501
LC	2	33400000	34300000	345	0.544	4.161	1	4.161
LC	2	46000000	46900000	312	0.347	12.352	1	12.352
LC	2	70000000	71300000	362	0.474	5.604	3	4.774
LC	2	84200000	85100000	246	0.357	4.473	1	4.473
LC	3	31400000	33400000	646	0.604	4.409	15	3.618
LC	3	60500000	62400000	704	0.469	5.097	7	4.21
LC	4	2100000	3500000	424	0.349	8.641	4	5.636
LC	5	9300000	10200000	211	0.737	7.728	1	7.728
LC	5	10300000	11200000	184	0.628	4.612	1	4.612
LC	5	33700000	34600000	325	0.789	4.179	1	4.179
LC	5	49900000	51000000	609	0.256	4.712	2	4.147
LC	6	41600000	42500000	245	0.469	6.843	1	6.843
LC	6	48800000	49600000	103	0.353	4.655	1	4.655
LC	6	65200000	67200000	703	0.823	4.556	26	3.575
LC	7	46500000	47400000	296	0.471	9.596	1	9.596
LC	7	64800000	65700000	257	0.257	5.069	1	5.069
LC	7	74700000	75600000	185	0.416	8.922	1	8.922
LC	8	15300000	16200000	233	0.447	4.13	1	4.13
LC	8	53500000	55400000	746	1.031	4.793	18	3.439
LC	10	59500000	60700000	303	0.767	4.21	4	3.712
LC	11	11600000	12600000	249	0.667	4.155	6	3.414
LC	11	46000000	48100000	506	0.786	4.293	7	3.508
LC	11	48900000	50100000	395	0.616	4.391	7	3.469
LC	11	51000000	52700000	601	0.747	5.116	12	3.83
LC	11	64300000	65700000	349	0.286	6	2	4.765
LC	12	20900000	21800000	303	0.372	5.502	1	5.502
LC	12	52200000	53100000	253	0.543	6.151	1	6.151
LC	12	55600000	56500000	385	0.255	4.502	1	4.502
LC	12	62800000	64400000	401	0.464	4.354	3	3.676
LC	13	41200000	42100000	296	0.399	4.176	1	4.176
LC	14	18700000	21000000	744	1.042	4.801	56	3.631
LC	15	26300000	27200000	308	0.571	4.338	1	4.338
LC	15	27400000	28400000	395	0.679	4.296	5	3.618
LC	15	30300000	32100000	446	0.793	4.364	10	3.784
LC	15	48300000	53100000	1261	0.786	4.056	26	3.326
LC	15	53300000	57700000	1180	0.891	5.69	60	3.943
LC	16	30900000	31800000	321	0.913	4.202	1	4.202
LC	16	45800000	47000000	504	0.826	4.063	5	3.544
LC	16	47600000	48800000	471	0.835	4.554	10	3.56
LC	17	56600000	58500000	698	1.068	4.002	23	3.203
LC	17	69200000	71100000	505	0.879	5.623	41	4.02
LC	18	29500000	30400000	259	0.803	8.224	1	8.224
LC	19	39400000	40300000	292	0.465	4.84	1	4.84
LC	19	41300000	42200000	275	0.75	4.239	3	4.12
LC	20	11200000	13300000	745	1.197	4.787	11	3.357
LC	20	27100000	28700000	536	0.877	4.147	6	3.556
LC	21	25800000	26700000	269	0.249	4.09	1	4.09
LC	22	10200000	12000000	524	0.669	4.05	15	3.346
LC	22	15600000	19000000	1140	0.966	5.644	49	3.504
LC	22	39000000	39900000	106	0.247	4.9	1	4.9
LC	23	17200000	18400000	316	0.491	5.713	4	3.955
LC	23	28100000	29400000	464	0.457	5.492	2	4.486
LC	24	30000000	30900000	150	0.337	4.496	1	4.496
LC	26	12400000	13300000	277	0.277	7.099	1	7.099
LC	27	2200000	3700000	376	0.629	5.312	2	4.247
LC	27	7200000	10000000	900	0.801	4.025	9	3.341
LC	28	29500000	31400000	578	0.67	5.672	14	3.677
LC	29	9700000	10600000	266	0.559	5.569	1	5.569
LC	29	25900000	26800000	272	0.466	5.967	1	5.967
LC	30	18700000	19800000	316	0.592	4.674	3	4.168
LC	30	30700000	32400000	401	0.805	9.441	21	3.834
LC	30	36700000	38200000	377	0.607	5.734	3	4.253
LC	30	38700000	39600000	221	0.543	4.848	2	4.645
LC	32	27400000	29700000	576	0.94	4.561	12	3.67

## Sheet: S8.SY_iHS
	Additional file 2 Table S8. List of significant signals of selection identified by iHS in the SY population.
Population	Chromosome	Start (bp)	End (bp)	SNP number	mean(log(p-value))	max(log(p-value))	number of extreme SNP	mean(log(p-value)) of extreme SNP
SY	1	61000000	62000000	230	0.727	6.776	5	4.483
SY	1	62700000	63600000	209	0.481	5.234	1	5.234
SY	1	66500000	67800000	374	0.777	4.805	3	3.833
SY	1	74400000	75800000	356	0.455	6.595	5	4.144
SY	2	31600000	32500000	237	0.456	4.074	1	3.074
SY	2	46300000	47300000	291	0.754	4.551	2	3.777
SY	2	70200000	71200000	366	0.611	4.25	2	3.759
SY	4	1400000	3800000	559	0.503	4.673	4	3.554
SY	4	46300000	46800000	31	0.362	5.603	1	5.603
SY	5	48900000	49800000	414	0.469	7.34	1	7.34
SY	5	63700000	64600000	442	0.497	5.821	1	5.821
SY	5	66500000	68100000	721	0.378	5.118	2	4.575
SY	5	68700000	71300000	1160	0.741	6.967	14	4.065
SY	5	90300000	91200000	123	0.59	5.989	1	5.989
SY	6	21900000	22800000	247	0.662	4.335	1	4.335
SY	6	27400000	28300000	232	0.367	5.247	1	5.247
SY	6	60300000	61200000	291	0.608	4.923	1	4.923
SY	7	39700000	40600000	212	0.424	6.529	1	6.529
SY	7	71300000	72200000	153	0.557	4.103	1	4.103
SY	7	72500000	73900000	282	0.398	4.58	2	3.797
SY	8	54500000	57700000	1003	0.835	5.673	13	3.52
SY	8	60200000	61100000	296	0.654	4.116	1	4.116
SY	8	61600000	64300000	813	0.831	5.394	13	3.577
SY	9	31800000	33400000	316	0.669	5.531	5	4.442
SY	9	35400000	36800000	280	0.574	5.412	6	3.995
SY	9	42800000	43700000	249	0.388	5.202	3	4.903
SY	10	49300000	50700000	468	0.644	7.63	2	5.332
SY	11	9100000	10000000	149	0.339	4.377	1	4.377
SY	11	40900000	42600000	408	0.375	5.076	3	4.081
SY	11	54100000	56600000	814	1.138	4.95	62	3.624
SY	11	64100000	65200000	305	1.15	4.339	9	3.523
SY	12	26000000	26900000	327	0.711	4.208	1	4.208
SY	12	32900000	34700000	417	0.54	4.178	2	3.604
SY	12	36000000	38900000	748	0.868	5.165	34	3.539
SY	12	69700000	72500000	831	0.928	5.221	13	3.772
SY	12	74300000	76300000	472	0.949	6.743	15	3.834
SY	13	22600000	23500000	261	0.692	7.843	2	5.786
SY	14	15900000	18000000	522	0.64	6.14	7	3.93
SY	15	29000000	29900000	181	0.312	4.01	1	4.01
SY	16	14600000	15500000	286	0.468	5.901	1	5.901
SY	16	32700000	33600000	251	0.706	4.16	1	4.16
SY	16	44700000	46100000	426	0.608	4.273	2	3.674
SY	16	57300000	58200000	153	0.377	6.268	1	6.268
SY	17	27000000	28800000	476	0.831	6.391	4	4.267
SY	17	55300000	56800000	456	0.905	5.933	15	3.558
SY	17	59500000	60400000	216	0.556	4.774	1	4.774
SY	17	72200000	73100000	209	0.522	4.302	3	3.917
SY	18	11900000	12400000	40	0.422	5.675	1	5.675
SY	19	19700000	20900000	322	0.805	4.075	2	3.646
SY	19	39400000	41200000	524	0.407	4.875	5	3.689
SY	19	48800000	50600000	455	0.48	4.1	2	3.736
SY	20	6200000	7100000	259	0.395	4.345	1	4.345
SY	20	13000000	14200000	445	0.956	5.369	2	4.978
SY	20	16400000	17300000	582	0.225	4.533	1	4.533
SY	21	21400000	22300000	238	0.396	4.099	1	4.099
SY	21	29600000	31900000	653	0.582	4.06	4	3.408
SY	23	13600000	16400000	943	0.844	4.109	9	3.416
SY	24	9700000	11000000	406	0.631	4.522	2	4.308
SY	24	21900000	23100000	290	0.639	4.515	2	3.814
SY	26	11300000	12800000	477	0.487	6.094	3	4.492
SY	27	15800000	16700000	178	0.423	5.122	1	5.122
SY	27	50000000	50500000	30	0.366	4.145	1	4.145
SY	28	9200000	10100000	212	0.335	5.389	1	5.389
SY	28	15600000	16500000	240	0.37	4.044	1	4.044
SY	28	22100000	24900000	858	0.83	4.374	7	3.39
SY	28	30800000	32600000	450	0.451	5.007	3	4.896
SY	29	3800000	4700000	165	0.608	7.131	1	7.131
SY	29	20900000	21800000	261	0.501	4.022	1	4.022
SY	29	22400000	23300000	261	0.398	4.688	1	4.688
SY	30	12500000	13400000	274	0.434	6.137	1	6.137
SY	31	22800000	23700000	102	0.477	4.046	1	4.046
SY	31	33100000	35400000	764	0.947	5.433	31	3.787
SY	32	22400000	23300000	195	0.318	4.652	1	4.652

## Sheet: S9.HA_iHS
Additional file 2 Table S9. List of significant signals of selection identified by iHS in the HA population.
Population	Chromosome	Start (bp)	End (bp)	SNP number	mean(log(p-value))	max(log(p-value))	number of extreme SNP	mean(log(p-value)) of extreme SNP
HA	1	10000000	11500000	202	0.342	4.299	2	3.717
HA	1	16700000	20300000	729	0.533	5.298	10	4.254
HA	1	24000000	25900000	429	0.515	6.291	7	3.995
HA	1	29900000	31900000	402	0.467	4.942	3	4.217
HA	1	32500000	35100000	464	0.485	4.09	9	3.423
HA	1	37000000	38400000	165	0.401	5.857	2	4.454
HA	1	40600000	41900000	256	0.431	5.401	2	4.473
HA	1	42400000	43300000	179	0.41	5.633	2	4.367
HA	1	43900000	46700000	517	0.477	4.435	4	3.972
HA	1	50600000	52000000	254	0.431	4.094	2	3.983
HA	1	52100000	53100000	167	0.482	7.127	2	5.291
HA	1	53700000	54400000	51	0.379	5.963	1	5.963
HA	1	54800000	55700000	245	0.481	4.371	5	4.363
HA	1	57400000	59500000	304	0.574	4.975	6	3.916
HA	1	61500000	62400000	222	0.505	5.527	1	5.527
HA	1	63200000	64100000	135	0.6	4.363	1	4.363
HA	1	65100000	66000000	168	0.502	5.764	2	4.725
HA	1	66200000	68000000	351	0.502	8.041	7	4.883
HA	1	68300000	69400000	204	0.581	6.374	6	5.113
HA	1	69700000	72600000	437	0.339	4.113	4	3.476
HA	1	80200000	83000000	299	0.338	4.152	4	3.591
HA	2	18200000	19100000	79	0.324	4.696	1	4.696
HA	2	25400000	26300000	132	0.355	4.006	1	3.006
HA	2	29800000	30800000	198	0.449	5.69	2	4.568
HA	2	31600000	34400000	611	0.372	5.321	4	4.405
HA	2	34500000	36800000	484	0.479	5.53	9	4.227
HA	2	37200000	39800000	555	0.513	8.311	9	4.652
HA	2	41700000	43900000	321	0.564	10.848	5	6.599
HA	2	46800000	47700000	127	0.534	4.677	3	4.324
HA	2	47800000	48900000	89	0.709	13.587	4	9.445
HA	2	51400000	54100000	293	0.466	7.047	4	4.846
HA	2	55700000	57400000	296	0.363	6.111	3	4.862
HA	2	61900000	63700000	273	0.448	5.003	5	4.4
HA	2	69500000	72500000	583	0.439	8.26	8	4.233
HA	2	80300000	81500000	145	0.457	5.248	3	4.089
HA	2	85300000	86200000	171	0.489	4.485	1	4.485
HA	2	87000000	87900000	142	0.408	4.031	1	4.031
HA	2	89500000	90400000	141	0.396	5.369	1	5.369
HA	2	103000000	103500000	34	0.446	9.163	1	9.163
HA	3	9600000	10700000	105	0.412	6.058	2	4.797
HA	3	11200000	13200000	263	0.393	6.778	3	4.871
HA	3	18100000	19000000	153	0.353	7.648	1	7.648
HA	3	22100000	26000000	934	0.528	8.317	14	4.055
HA	3	26200000	29400000	629	0.452	5.34	6	4.001
HA	3	32100000	33000000	177	0.399	4.471	1	4.471
HA	3	35900000	39400000	609	0.598	7.012	10	4.489
HA	3	48400000	51400000	707	0.413	10.205	8	4.818
HA	3	55500000	56400000	138	0.385	5.031	2	4.131
HA	3	57500000	59800000	493	0.509	5.244	8	4.168
HA	3	65400000	66300000	178	0.399	5.563	1	5.563
HA	3	66400000	67300000	121	0.345	4.364	1	4.364
HA	3	71400000	73100000	192	0.451	17.892	2	12.317
HA	3	75400000	77200000	242	0.353	4.149	2	3.819
HA	4	1500000	2100000	56	0.862	5.669	2	5.287
HA	4	12700000	13600000	151	0.482	6.103	3	5.028
HA	4	14200000	15600000	268	0.536	6.196	6	4.828
HA	4	15800000	17300000	269	0.346	5.205	2	4.368
HA	4	17500000	21900000	786	0.415	4.245	10	3.506
HA	4	22900000	25600000	475	0.508	19.023	10	5.115
HA	4	27500000	29400000	238	0.363	4.097	4	3.543
HA	4	36400000	37300000	84	0.315	5.469	1	5.469
HA	4	37700000	38300000	38	0.328	5.823	1	5.823
HA	5	17200000	18100000	142	0.451	4.666	3	3.867
HA	5	19000000	20700000	241	0.472	9.489	4	4.983
HA	5	23800000	26000000	384	0.351	5.368	5	3.795
HA	5	26300000	30200000	769	0.477	5.563	7	3.537
HA	5	31600000	33200000	341	0.642	8.643	6	4.973
HA	5	33800000	38800000	1226	0.645	6.979	12	4.132
HA	5	38900000	40400000	453	0.681	6.695	7	4.408
HA	5	44400000	47000000	646	0.686	5.021	8	3.667
HA	5	47100000	48800000	534	0.695	5.487	5	3.928
HA	5	49100000	60500000	3520	0.732	14.552	73	4.659
HA	5	61000000	63000000	531	0.801	6.667	14	4.651
HA	5	63400000	70200000	1796	0.653	6.75	29	4.321
HA	5	71400000	72600000	222	0.653	7.68	4	4.818
HA	5	74500000	76700000	484	0.614	4.521	7	3.618
HA	5	77900000	79500000	297	0.501	6.962	2	4.986
HA	5	89400000	90900000	210	0.37	4.102	3	3.849
HA	6	700000	1400000	34	0.471	4.389	1	4.389
HA	6	9000000	12300000	408	0.418	11.995	6	5.788
HA	6	24500000	26800000	445	0.421	4.58	4	4.035
HA	6	28100000	29200000	222	0.524	5.505	4	3.887
HA	6	29600000	34700000	875	0.522	6.476	24	4.026
HA	6	36300000	38400000	375	0.422	4.46	3	3.754
HA	6	40200000	43300000	320	0.995	10.432	29	4.937
HA	6	43400000	47200000	503	1.033	13.657	41	5.055
HA	6	48100000	50400000	323	0.616	8.29	3	5.193
HA	6	54000000	54900000	142	0.343	4.87	1	4.87
HA	6	56700000	57900000	273	0.434	4.16	2	3.882
HA	6	58200000	59100000	136	0.382	5.719	1	5.719
HA	6	67800000	70000000	441	0.624	7.683	10	4.544
HA	6	70800000	72500000	300	0.532	4.394	5	3.534
HA	6	73900000	74800000	162	0.376	6.241	1	6.241
HA	6	76200000	77100000	91	0.332	4.11	1	4.11
HA	7	16500000	17900000	202	0.377	6.679	2	4.844
HA	7	21700000	22600000	184	0.355	4.654	1	4.654
HA	7	30100000	33100000	349	0.432	10.906	7	5.183
HA	7	37800000	39400000	367	0.43	11.145	3	6.92
HA	7	39700000	41200000	205	0.45	5.295	3	4.087
HA	7	41900000	43200000	246	0.468	4.79	2	4.535
HA	7	48800000	49700000	152	0.388	5.875	1	5.875
HA	7	50600000	54300000	600	0.508	5.57	15	4.332
HA	7	54400000	55300000	96	0.321	4.37	1	4.37
HA	7	56300000	57200000	94	0.375	5.001	1	5.001
HA	7	58300000	60600000	348	0.423	6.705	3	4.608
HA	7	61500000	63000000	241	0.339	7.11	3	4.627
HA	7	64900000	66700000	326	0.493	4.192	6	3.503
HA	7	66800000	67700000	148	0.402	6.497	1	6.497
HA	7	68400000	69300000	125	0.383	4.482	1	4.482
HA	7	70700000	72300000	247	0.396	6.113	4	4.34
HA	7	75800000	76700000	126	0.366	4.813	2	4.258
HA	7	77800000	78700000	124	0.371	5.99	1	5.99
HA	8	9400000	10300000	137	0.434	6.107	2	6.107
HA	8	11000000	13300000	331	0.515	5.054	8	4.035
HA	8	15000000	19200000	793	0.433	4.928	8	3.523
HA	8	19300000	21100000	336	0.396	6.055	5	3.853
HA	8	21200000	24300000	633	0.451	7.256	7	4.825
HA	8	26100000	27700000	291	0.318	4.317	2	3.748
HA	8	30900000	31800000	172	0.408	4.298	1	4.298
HA	8	32200000	33100000	134	0.385	7.149	1	7.149
HA	8	36200000	39200000	406	0.646	15.149	10	5.6
HA	8	39500000	40200000	40	1.066	11.796	5	7.14
HA	8	44900000	46100000	139	0.483	6.857	2	5.033
HA	8	46900000	48200000	273	0.536	5.027	3	3.998
HA	8	49800000	50700000	182	0.485	5.163	2	4.916
HA	8	53100000	61700000	1617	0.473	7.999	25	3.863
HA	8	62100000	64700000	589	0.445	4.708	7	3.774
HA	8	64900000	68100000	639	0.416	5.081	6	3.725
HA	8	70300000	72000000	326	0.373	4.335	2	3.691
HA	8	72900000	74300000	233	0.519	5.036	5	4.222
HA	8	81400000	82100000	60	0.353	8.051	1	8.051
HA	9	13400000	16000000	307	0.414	5.629	7	4.068
HA	9	22300000	23200000	178	0.368	6.609	1	6.609
HA	9	24900000	27800000	633	0.457	6.625	4	4.969
HA	9	28100000	32500000	521	0.787	14.201	34	5.019
HA	9	33100000	36300000	438	0.72	10.161	11	5.029
HA	9	36400000	39000000	413	0.47	4.335	7	3.641
HA	9	42200000	47600000	1003	0.463	5.797	11	4.211
HA	9	52100000	54000000	326	0.458	10.858	3	7.151
HA	9	54900000	56900000	355	0.517	7.105	8	5.179
HA	9	65400000	67400000	309	0.368	4.373	4	3.753
HA	10	8700000	9600000	96	0.369	4.731	1	4.731
HA	10	20700000	21900000	218	0.537	5.102	3	3.918
HA	10	25500000	27300000	386	0.648	5.867	15	4.156
HA	10	27400000	31000000	659	0.462	5.347	7	4.115
HA	10	31500000	33800000	395	0.379	4.719	5	4.081
HA	10	34800000	36600000	316	0.568	4.665	6	4.272
HA	10	39000000	41400000	457	0.561	9.359	10	5.572
HA	10	44600000	46300000	321	0.505	4.179	3	3.835
HA	10	54900000	55800000	121	0.412	4.853	1	4.853
HA	10	56900000	59000000	235	0.453	5.446	4	4.308
HA	10	59600000	61400000	290	0.431	5.185	6	3.952
HA	10	66300000	68000000	203	0.311	4.87	3	3.97
HA	11	8200000	9100000	77	0.473	4.025	1	4.025
HA	11	9400000	11600000	293	0.325	4.109	3	3.715
HA	11	13800000	15100000	281	0.437	6.284	2	5.723
HA	11	18200000	19800000	235	0.392	4.527	3	3.693
HA	11	20000000	21800000	319	0.374	4.953	3	4.178
HA	11	23600000	28300000	829	0.426	5.581	11	3.599
HA	11	29900000	30800000	122	0.534	7.563	3	5.257
HA	11	32300000	33200000	159	0.317	4.718	1	4.718
HA	11	34300000	36700000	345	0.467	9.494	3	5.658
HA	11	37600000	38600000	73	0.774	18.022	4	8.054
HA	11	41300000	46400000	725	0.443	10.812	11	4.642
HA	11	46700000	50200000	542	0.435	6.435	6	4.218
HA	11	51500000	53600000	464	0.453	6.072	6	3.784
HA	11	57800000	59400000	376	0.48	6.376	4	4.176
HA	11	71300000	73200000	211	0.368	8.992	3	5.718
HA	11	75000000	75700000	51	0.355	5.04	1	5.04
HA	11	76700000	77600000	69	0.255	4.41	1	4.41
HA	12	7800000	8700000	82	0.272	4.119	1	4.119
HA	12	12600000	15300000	344	0.465	8.714	7	4.6
HA	12	21300000	23000000	324	0.463	6.738	3	4.552
HA	12	24100000	29100000	1029	0.496	5.421	18	3.627
HA	12	30900000	31800000	139	0.39	4.909	1	4.909
HA	12	38600000	40300000	313	0.467	6.559	9	4.02
HA	12	43500000	46800000	528	0.412	4.676	6	3.799
HA	12	49600000	52100000	401	0.491	4.207	4	3.713
HA	12	53700000	56400000	653	0.564	5.204	10	4.078
HA	12	56800000	57700000	137	0.513	4.267	1	4.267
HA	12	58700000	60500000	181	0.842	18.282	9	8.175
HA	12	64300000	65900000	258	0.452	5.385	2	4.249
HA	12	68300000	70600000	428	0.409	6.642	8	4.468
HA	12	71300000	72400000	229	0.52	6.412	4	5.448
HA	12	72700000	76000000	587	0.431	11.94	9	5.141
HA	12	76400000	77800000	290	0.35	5.342	3	3.985
HA	12	81500000	82400000	106	0.409	4.615	1	4.615
HA	13	20500000	21400000	166	0.398	4.272	2	3.936
HA	13	22400000	25600000	614	0.402	4.56	7	3.739
HA	13	33700000	35900000	511	0.448	7.302	6	4.39
HA	13	39700000	43100000	777	0.476	6.536	15	3.874
HA	13	43600000	46800000	610	0.529	7.005	15	4.835
HA	14	3100000	5300000	307	0.537	6.542	4	5.18
HA	14	5900000	7000000	209	0.424	4.18	2	3.921
HA	14	7900000	8800000	136	0.487	4.698	2	3.87
HA	14	9300000	10200000	151	0.413	8.093	1	8.093
HA	14	10500000	11500000	189	0.402	5.836	2	4.469
HA	14	12800000	13700000	156	0.276	4.926	1	4.926
HA	14	17000000	18800000	337	0.4	6.613	4	4.123
HA	14	19800000	22100000	367	0.499	6.123	6	4.286
HA	14	23100000	24700000	269	0.431	4.76	2	4.062
HA	14	24800000	27400000	345	0.49	7.996	7	4.859
HA	15	18300000	22200000	785	0.402	5.782	9	3.816
HA	15	22500000	24800000	503	0.512	10.461	7	4.609
HA	15	25600000	28400000	578	0.504	5.76	11	4.064
HA	15	37200000	38700000	176	0.452	9.945	3	6.085
HA	15	42200000	43100000	76	0.376	5.126	1	5.126
HA	15	45300000	46700000	204	0.442	5.553	4	3.871
HA	15	48700000	50000000	251	0.372	5.684	3	4.659
HA	15	51800000	52700000	104	0.335	4.249	1	4.249
HA	15	54100000	55500000	196	0.401	4.781	3	4.072
HA	15	56400000	57700000	235	0.31	5.292	2	4.197
HA	16	13200000	17900000	855	0.5	6.989	13	3.937
HA	16	24600000	25500000	162	0.462	4.556	1	4.556
HA	16	29000000	30100000	135	0.35	5.59	3	4.329
HA	16	32500000	34900000	401	0.566	5.74	9	3.639
HA	16	36700000	37600000	78	0.383	9.012	1	9.012
HA	16	39100000	42300000	616	0.536	6.481	12	4.313
HA	16	45100000	47500000	498	0.479	7.168	13	4.205
HA	16	49900000	51700000	337	0.454	4.311	3	3.895
HA	16	52300000	54300000	463	0.544	9.909	9	4.846
HA	16	54900000	55800000	173	0.358	5.644	1	5.644
HA	17	26000000	26900000	151	0.412	7.388	1	7.388
HA	17	27700000	28600000	181	0.41	4.99	1	4.99
HA	17	30800000	31700000	160	0.414	10.476	1	10.476
HA	17	32700000	33600000	151	0.339	5.035	1	5.035
HA	17	33800000	35100000	244	0.365	12.542	2	8.299
HA	17	40400000	41300000	108	0.523	13.752	1	13.752
HA	17	46800000	47700000	128	0.589	4.521	1	4.521
HA	17	48100000	49100000	175	0.705	10.956	3	8.395
HA	17	53400000	54300000	115	0.306	4.188	1	4.188
HA	17	59900000	61900000	385	0.377	5.621	6	4.185
HA	17	66700000	70200000	672	0.407	5.139	6	3.81
HA	17	73500000	74400000	134	0.31	4.785	1	4.785
HA	17	76400000	77300000	192	0.491	4.331	1	4.331
HA	17	78700000	79600000	128	0.325	5.357	1	5.357
HA	17	81500000	82700000	172	0.515	12.131	2	7.684
HA	17	84600000	85300000	57	0.262	4.247	1	4.247
HA	18	17800000	19800000	195	0.333	4.184	3	3.697
HA	18	22400000	24100000	298	0.371	4.297	2	4.147
HA	18	25600000	28400000	518	0.477	5.243	9	3.833
HA	18	28900000	30000000	164	0.496	4.316	2	3.772
HA	18	32200000	33100000	164	0.493	9.684	2	8.512
HA	18	35900000	36800000	168	0.424	5.95	2	4.688
HA	18	37700000	38700000	237	0.493	4.943	2	4.457
HA	18	40600000	43100000	511	0.507	5.957	12	3.993
HA	18	46200000	48000000	249	0.353	8.005	2	6.121
HA	18	49700000	50600000	146	0.465	10.297	1	10.297
HA	18	52400000	53500000	153	0.395	4.138	2	3.805
HA	18	53800000	55000000	150	0.412	4.672	2	4.129
HA	18	58400000	59300000	148	0.477	4.024	1	4.024
HA	18	62700000	63600000	81	0.324	5.102	1	5.102
HA	19	16300000	17200000	139	0.317	4.05	1	4.05
HA	19	18400000	19300000	111	0.427	11.91	1	11.91
HA	19	22900000	24800000	206	0.608	6.144	4	3.98
HA	19	25700000	27100000	245	0.528	4.653	6	3.951
HA	19	28600000	30800000	347	0.548	5.971	8	4.338
HA	19	31400000	33000000	316	0.453	4.194	6	3.649
HA	19	33400000	34700000	264	0.45	4.678	3	4.343
HA	19	35900000	38800000	539	0.462	4.243	9	3.656
HA	19	38900000	41400000	520	0.445	5.853	8	4.032
HA	19	42700000	43800000	197	0.465	4.24	3	3.726
HA	19	44600000	47700000	629	0.484	11.624	10	4.54
HA	19	48800000	50400000	266	0.374	5.298	3	4.436
HA	19	50500000	51400000	84	0.461	14.858	1	14.858
HA	19	54300000	55900000	274	0.446	4.734	2	3.951
HA	20	12300000	13200000	98	0.366	6.817	1	6.817
HA	20	14000000	17500000	453	0.631	9.512	14	6.094
HA	20	18600000	20600000	377	0.956	15.648	16	6.465
HA	20	21600000	22500000	206	0.387	5.263	1	5.263
HA	20	22800000	24500000	363	0.403	4.235	2	3.892
HA	20	28500000	30800000	364	0.453	6.786	7	4.179
HA	20	33200000	35100000	311	0.445	6.558	5	4.986
HA	20	39400000	40000000	39	0.564	15.71	1	15.71
HA	21	22800000	24600000	424	0.431	6.912	3	4.443
HA	21	25000000	27200000	344	0.405	8.727	5	5.183
HA	21	30500000	33000000	515	0.501	15.722	14	5.043
HA	21	35600000	37200000	164	0.503	13.862	2	10.432
HA	21	44400000	45900000	237	0.381	5.242	2	4.415
HA	21	46500000	47700000	222	0.476	4.312	5	3.619
HA	21	49200000	50400000	217	0.398	4.249	2	3.724
HA	22	9600000	10500000	146	0.277	4.868	1	4.868
HA	22	10700000	11600000	160	0.321	7.07	1	7.07
HA	22	12000000	13000000	198	0.486	6.116	3	5.726
HA	22	13800000	18300000	895	0.439	7.297	11	4.511
HA	22	19200000	20200000	185	0.478	4.662	3	4.014
HA	22	22700000	25000000	292	0.492	8.431	6	4.797
HA	22	26900000	27900000	176	0.445	4.371	4	3.525
HA	22	29700000	30900000	95	0.463	8.973	2	6.978
HA	23	12100000	14400000	330	0.613	6.96	5	4.737
HA	23	22800000	24300000	199	0.366	4.289	2	4.185
HA	23	27500000	29300000	343	0.51	5.408	8	3.713
HA	23	30000000	33000000	510	0.536	4.579	14	3.811
HA	23	37700000	38600000	121	0.328	4.261	1	4.261
HA	23	39000000	40400000	213	0.283	4.525	2	3.91
HA	23	45300000	46900000	160	0.358	5.742	3	4.66
HA	24	0	4200000	768	0.814	9.609	53	4.048
HA	24	9000000	11100000	391	0.418	4.328	4	3.72
HA	24	15000000	16800000	310	0.42	5.593	4	4.525
HA	24	17900000	19200000	280	0.376	4.723	4	4.401
HA	24	22000000	23000000	160	0.459	5.929	2	5.403
HA	24	24100000	25300000	180	0.392	4.201	3	3.731
HA	24	27200000	28100000	75	0.347	8.355	1	8.355
HA	24	33600000	34100000	30	0.328	5.602	1	5.602
HA	25	1200000	2100000	152	0.371	7.662	1	7.662
HA	25	8400000	9900000	270	0.451	6.098	2	5.196
HA	25	16800000	18700000	318	0.491	7.245	4	4.826
HA	25	19400000	20500000	204	0.397	4.865	2	4.349
HA	25	21400000	22300000	187	0.492	4.242	2	3.759
HA	25	23100000	25100000	366	0.388	8.965	3	6.084
HA	25	28800000	30500000	284	0.464	4.602	5	3.701
HA	26	10900000	12200000	304	0.661	8.883	10	5.835
HA	26	17100000	20800000	749	0.512	7.6	12	4.564
HA	26	25400000	26500000	262	0.423	7.598	3	5.188
HA	26	27100000	28700000	314	0.462	4.546	5	3.612
HA	26	33900000	35000000	272	0.378	4.305	2	3.962
HA	26	35400000	36500000	211	0.462	5.432	2	4.589
HA	27	1500000	2500000	136	0.759	15.056	6	9.081
HA	27	4000000	5100000	195	0.475	6.906	4	4.206
HA	27	5600000	6900000	266	0.444	4.466	2	4.04
HA	27	8100000	9000000	147	0.416	8.119	1	8.119
HA	27	10900000	13800000	551	0.438	4.538	8	3.527
HA	27	14900000	16800000	330	0.406	9.626	4	4.756
HA	27	22100000	24500000	554	0.444	7.147	4	4.351
HA	27	36300000	36900000	46	0.329	5.219	1	5.219
HA	28	1100000	2000000	87	0.473	6.016	1	6.016
HA	28	4000000	4900000	105	0.412	4.436	1	4.436
HA	28	7400000	9300000	309	0.482	4.915	5	4.417
HA	28	12200000	15900000	609	0.43	4.303	11	3.633
HA	28	18000000	19600000	323	0.564	5.422	7	3.767
HA	28	21100000	24000000	534	0.521	7.391	10	4.519
HA	28	27400000	29000000	302	0.481	6.604	4	4.861
HA	28	29300000	31100000	297	0.555	6.543	11	4.044
HA	28	32200000	34000000	219	0.349	5.359	3	3.898
HA	29	7300000	8200000	124	0.436	4.677	2	4.677
HA	29	12000000	12900000	143	0.512	5.692	1	5.692
HA	29	13600000	14500000	204	0.416	4.391	2	4.218
HA	29	15500000	16400000	120	0.336	4.333	1	4.333
HA	29	17900000	26300000	1561	0.487	7.902	29	3.851
HA	29	26700000	28300000	323	0.458	6.477	2	4.915
HA	29	28500000	30400000	416	0.457	5.475	4	4.682
HA	29	31200000	36000000	811	0.422	6.683	14	4.139
HA	30	10700000	12100000	192	0.49	14.365	2	9.504
HA	30	12300000	13200000	138	0.418	6.706	1	6.706
HA	30	13800000	14800000	169	0.374	4.588	2	3.905
HA	30	16700000	17700000	150	0.541	6.238	2	5.492
HA	30	17900000	18800000	126	0.521	4.537	1	4.537
HA	30	20000000	23900000	803	0.486	4.73	14	3.636
HA	30	28200000	31000000	400	0.353	5.302	5	3.981
HA	30	32400000	33300000	125	0.309	4.644	1	4.644
HA	31	17300000	20000000	370	0.374	4.841	4	3.548
HA	31	20500000	22500000	293	0.484	4.495	3	3.666
HA	31	29900000	32200000	352	0.38	4.38	4	3.468
HA	31	32400000	36300000	810	0.484	5.953	18	3.829
HA	31	36800000	37700000	128	0.479	4.47	1	4.47
HA	31	40100000	41500000	196	0.494	4.552	2	4.049
HA	32	13500000	14200000	53	0.427	7.914	1	7.914
HA	32	19300000	20400000	174	0.449	4.664	3	3.592
HA	32	20800000	23500000	452	0.457	13.801	4	6.535
HA	32	24600000	25500000	119	0.413	5.138	1	5.138
HA	32	29100000	30000000	93	0.35	5.636	1	5.636
HA	32	32200000	33800000	362	0.414	5.125	3	4.688

## Sheet: S10.9 shared_regions_details
Additional file 2 Table S10. iHS and ROH values per population within the nine overlaping regions detected in the four populations.
						iHS statistic			ROH islands
Region	Chromosome	Start (bp)	End (bp)	Size (kb)	Population	min_iHS	max_iHS	number of SNPs with |iHS|>2.5	minimal number of individuals with a ROH	maximum number of individuals with a ROH
chr2_a	2	25400000	26300000	900	LB	-0.48	4.002	26	37	41
					LC	-0.813	2.055	0	34	34
					SY	-2.186	2.678	2	4	4
					HA	-1.449	3.295	3	0	0
chr2_b	2	31600000	34200000	2600	LB	-3.115	3.542	85	22	38
					LC	-2.944	3.98	10	6	16
					SY	-3.338	3.403	20	0	1
					HA	-4.575	4.477	9	0	0
chr2_c	2	46000000	46664330	664.3	LB	-0.693	1.207	0	30	41
					LC	-0.986	7.241	1	22	27
					SY	-1.799	2.522	1	2	4
					HA	-0.788	2.794	1	5	19
chr2_d	2	69700000	71200000	1500	LB	-2.408	3.344	15	15	24
					LC	-0.502	4.709	8	18	45
					SY	-4.028	1.844	13	1	3
					HA	-3.47	4.401	15	0	1
chr2_e	2	88464243	89342463	878.2	LB	0	3.278	2	42	49
					LC	-1.059	2.523	1	27	29
					SY	-1.412	3.388	1	3	5
					HA	-2.804	2.845	2	0	0
chr12_a	12	57966286	59104178	1137.9	LB	-1.311	2.413	0	32	43
					LC	-0.689	0.824	0	26	27
					SY	-1.521	1.33	0	4	5
					HA	-0.293	8.682	9	12	19
chr15_a	15	38959362	39569031	609.7	LB	0	0.772	0	41	41
					LC	0.382	1.11	0	43	49
					SY	-0.377	1.024	0	3	5
					HA	-0.493	0.2	0	15	16
chr16_a	16	45800000	47000000	1200	LB	-0.618	4.59	16	21	28
					LC	-3.177	3.926	35	5	11
					SY	-3.194	1.83	10	0	0
					HA	-5.397	2.695	17	1	1
chr20_a	20	19100000	19826284	726.3	LB	-1.773	3.573	340	28	28
					LC	-1.487	1.804	0	23	27
					SY	-0.986	2.372	0	5	5
					HA	-3.261	8.208	24	4	7

[truncated: 8 more sheets: S11. gene_listing, S12.Detailed of 17 genes, S13.LB_heterozygous, S14.LC_heterozygous, S15.SY_heterozygous, S16.HA_heterozygous, S17.Listing_heterozygous, S18.Homologies_het]
